# Supplementary material for: The Impact of Limited Access to Dental Care on Emergency Room Service Utilization: A Study of Primary Healthcare in a Rural Inland Region of Portugal
Source: Dent J (Basel). 2026 Jul 6;14(7):411. doi: 10.3390/dj14070411 (PMC13408959; doi:10.3390/dj14070411)
Supplement: Supplementary file 1 [file dentistry-14-00411-s001.zip]

Archive with 1 entries (1 files):
- dentistry-4336692-supplementary.pdf
